# Supplementary material for: Analyzing the safety of the parasiticide fungus Mucor circinelloides: first insights on its virulence profile and interactions with the avian gut microbial community
Source: Microbiol Spectr. 2024 Mar 27;12(5):e04078-23. doi: 10.1128/spectrum.04078-23 (PMC11064519; doi:10.1128/spectrum.04078-23)
Supplement: Table S1 — List of hypothetical genes coding for virulence factors, after WGS of the tested M. circinelloides isolate. [file spectrum.04078-23-s0001.xlsx]

## Sheet: DFVF Database
Supplementary Table 1. List of predicted genes coding for virulence factors, after WGS of the tested M. circinelloides isolate and its blast on the DFVF and PHI databases. For each gene, this table provides the following data: Query ID, Protein ID, Gene, % Identity, e-value, % Query Coverage, Organism, and Taxonomy ID.
Query ID	Protein ID	Gene	% identity	e-value	% Query Coverage	Organism	Taxonomy ID
FUN_006162-T1	Q9HEQ3_AJECA	TUB1	100	1.96e-07	3	Ajellomyces capsulata	5037
FUN_006162-T1	Q9HEQ2_AJEDE	TUB1	100	1.96e-07	3	Ajellomyces dermatitidis	5039
FUN_006162-T1	Q9HEQ1_PARBR	TUB1	100	1.96e-07	3	Paracoccidioides brasiliensis	121759
FUN_006478-T1	D2JLS9_9HYPO	HIS3	93.13	5.72e-88	96	Fusarium venenatum	56646
FUN_006478-T1	D2JLS8_9HYPO	HIS3	93.13	5.72e-88	96	Fusarium torulosum	33205
FUN_006478-T1	D2JLS7_FUSSP	HIS3	93.13	5.72e-88	96	Fusarium sporotrichioides	5514
FUN_006478-T1	D2JLS6_9HYPO	HIS3	93.13	5.72e-88	96	Fusarium sp	696362
FUN_006478-T1	D2JLS5_GIBPU	HIS3	93.13	5.72e-88	96	Gibberella pulicaris	5128
FUN_006478-T1	D2JLS4_FUSPO	HIS3	93.13	5.72e-88	96	Fusarium poae	36050
FUN_006478-T1	D2JLS3_9HYPO	HIS3	93.13	5.72e-88	96	Fusarium incarnatum	298378
FUN_006478-T1	D2JLS2_9HYPO	HIS3	93.13	5.72e-88	96	Fusarium longipes	694270
FUN_006478-T1	D2JLS1_9HYPO	HIS3	93.13	5.72e-88	96	Fusarium kyushuense	56665
FUN_006478-T1	D2JLS0_FUSEQ	HIS3	93.13	5.72e-88	96	Fusarium equiseti	61235
FUN_006478-T1	D2JLR9_FUSCU	HIS3	93.13	5.72e-88	96	Fusarium culmorum	5516
FUN_006478-T1	D2JLR8_FUSCE	HIS3	93.13	5.72e-88	96	Fusarium cerealis	56641
FUN_006478-T1	D2JLR7_9HYPO	HIS3	93.13	5.72e-88	96	Fusarium camptoceras	57143
FUN_006478-T1	D2JLR6_FUSBO	HIS3	93.13	5.72e-88	96	Fusarium boothii	282271
FUN_006478-T1	D2JLR5_9HYPO	HIS3	93.13	5.72e-88	96	Fusarium avenaceum	502741
FUN_006478-T1	D2JLR4_9HYPO	HIS3	93.13	5.72e-88	96	Fusarium armeniacum	679435
FUN_006478-T1	D2JLR3_9HYPO	HIS3	93.13	5.72e-88	96	Fusarium sp	694268
FUN_007474-T1	D2JLS9_9HYPO	HIS3	93.13	5.72e-88	96	Fusarium venenatum	56646
FUN_007474-T1	D2JLS8_9HYPO	HIS3	93.13	5.72e-88	96	Fusarium torulosum	33205
FUN_007474-T1	D2JLS7_FUSSP	HIS3	93.13	5.72e-88	96	Fusarium sporotrichioides	5514
FUN_007474-T1	D2JLS6_9HYPO	HIS3	93.13	5.72e-88	96	Fusarium sp	696362
FUN_007474-T1	D2JLS5_GIBPU	HIS3	93.13	5.72e-88	96	Gibberella pulicaris	5128
FUN_007474-T1	D2JLS4_FUSPO	HIS3	93.13	5.72e-88	96	Fusarium poae	36050
FUN_007474-T1	D2JLS3_9HYPO	HIS3	93.13	5.72e-88	96	Fusarium incarnatum	298378
FUN_007474-T1	D2JLS2_9HYPO	HIS3	93.13	5.72e-88	96	Fusarium longipes	694270
FUN_007474-T1	D2JLS1_9HYPO	HIS3	93.13	5.72e-88	96	Fusarium kyushuense	56665
FUN_007474-T1	D2JLS0_FUSEQ	HIS3	93.13	5.72e-88	96	Fusarium equiseti	61235
FUN_007474-T1	D2JLR9_FUSCU	HIS3	93.13	5.72e-88	96	Fusarium culmorum	5516
FUN_007474-T1	D2JLR8_FUSCE	HIS3	93.13	5.72e-88	96	Fusarium cerealis	56641
FUN_007474-T1	D2JLR7_9HYPO	HIS3	93.13	5.72e-88	96	Fusarium camptoceras	57143
FUN_007474-T1	D2JLR6_FUSBO	HIS3	93.13	5.72e-88	96	Fusarium boothii	282271
FUN_007474-T1	D2JLR5_9HYPO	HIS3	93.13	5.72e-88	96	Fusarium avenaceum	502741
FUN_007474-T1	D2JLR4_9HYPO	HIS3	93.13	5.72e-88	96	Fusarium armeniacum	679435
FUN_007474-T1	D2JLR3_9HYPO	HIS3	93.13	5.72e-88	96	Fusarium sp	694268
FUN_008621-T1	D2JLS9_9HYPO	HIS3	93.13	5.72e-88	96	Fusarium venenatum	56646
FUN_008621-T1	D2JLS8_9HYPO	HIS3	93.13	5.72e-88	96	Fusarium torulosum	33205
FUN_008621-T1	D2JLS7_FUSSP	HIS3	93.13	5.72e-88	96	Fusarium sporotrichioides	5514
FUN_008621-T1	D2JLS6_9HYPO	HIS3	93.13	5.72e-88	96	Fusarium sp	696362
FUN_008621-T1	D2JLS5_GIBPU	HIS3	93.13	5.72e-88	96	Gibberella pulicaris	5128
FUN_008621-T1	D2JLS4_FUSPO	HIS3	93.13	5.72e-88	96	Fusarium poae	36050
FUN_008621-T1	D2JLS3_9HYPO	HIS3	93.13	5.72e-88	96	Fusarium incarnatum	298378
FUN_008621-T1	D2JLS2_9HYPO	HIS3	93.13	5.72e-88	96	Fusarium longipes	694270
FUN_008621-T1	D2JLS1_9HYPO	HIS3	93.13	5.72e-88	96	Fusarium kyushuense	56665
FUN_008621-T1	D2JLS0_FUSEQ	HIS3	93.13	5.72e-88	96	Fusarium equiseti	61235
FUN_008621-T1	D2JLR9_FUSCU	HIS3	93.13	5.72e-88	96	Fusarium culmorum	5516
FUN_008621-T1	D2JLR8_FUSCE	HIS3	93.13	5.72e-88	96	Fusarium cerealis	56641
FUN_008621-T1	D2JLR7_9HYPO	HIS3	93.13	5.72e-88	96	Fusarium camptoceras	57143
FUN_008621-T1	D2JLR6_FUSBO	HIS3	93.13	5.72e-88	96	Fusarium boothii	282271
FUN_008621-T1	D2JLR5_9HYPO	HIS3	93.13	5.72e-88	96	Fusarium avenaceum	502741
FUN_008621-T1	D2JLR4_9HYPO	HIS3	93.13	5.72e-88	96	Fusarium armeniacum	679435
FUN_008621-T1	D2JLR3_9HYPO	HIS3	93.13	5.72e-88	96	Fusarium sp	694268
FUN_005594-T1	A7A1H6_YEAS7	GSP1	88.942	1.54e-135	98	Saccharomyces cerevisiae	307796
FUN_001379-T1	Q9HEQ3_AJECA	TUB1	88.235	6.24e-08	4	Ajellomyces capsulata	5037
FUN_001379-T1	Q9HEQ2_AJEDE	TUB1	88.235	6.24e-08	4	Ajellomyces dermatitidis	5039
FUN_001379-T1	Q9HEQ1_PARBR	TUB1	88.235	6.24e-08	4	Paracoccidioides brasiliensis	121759
FUN_005594-T1	Q59P43_CANAL	GSP1	88.152	8.25e-145	99	Candida albicans	5476
FUN_004059-T1	C1GLV1_PARBD	PADG_08342	87.654	1.38e-49	92	Paracoccidioides brasiliensis	502780
FUN_004059-T1	A6R9F0_AJECN	HCAG_06941	87.654	5.01e-49	92	Ajellomyces capsulata	339724
FUN_004059-T1	C5GS26_AJEDR	BDCG_07079	87.654	6.29e-49	92	Ajellomyces dermatitidis	559297
FUN_008948-T1	O74123_PHYBL	PBCHS10	87.156	6.53e-57	6	Phycomyces blakesleeanus	4837
FUN_007852-T1	F2VWT6_COLGL	CHS1	86.957	2.98e-10	8	Colletotrichum gloeosporioides	474922
FUN_009524-T1	Q2PBY8_CLAPU	CDC42	86.842	5.56e-123	99	Claviceps purpurea	5111
FUN_004059-T1	C0SJJ7_PARBP	PABG_07851	86.42	1.06e-48	92	Paracoccidioides brasiliensis	482561
FUN_005396-T1	C4YKV7_CANAW	CAWG_06116	86.207	2.15e-32	23	Candida albicans	294748
FUN_002971-T1	Q2PBY8_CLAPU	CDC42	86.01	3.74e-125	99	Claviceps purpurea	5111
FUN_007792-T1	HOG1_BOTFB	HOG1	85.217	0	92	Botryotinia fuckeliana	332648
FUN_007792-T1	HOG1_CRYPA	HOG1	84.703	0	95	Cryphonectria parasitica	5116
FUN_009524-T1	CDC42_CANAL	CDC42	84.293	6.09e-122	100	Candida albicans	5476
FUN_000906-T1	HOG1_BOTFB	HOG1	84.058	0	89	Botryotinia fuckeliana	332648
FUN_005594-T1	C5GQ05_AJEDR	BDCG_06652	83.981	1.14e-130	97	Ajellomyces dermatitidis	559297
FUN_004059-T1	A3LRF3_PICST	YPT1	83.951	9.47e-48	92	Scheffersomyces stipitis	322104
FUN_004059-T1	Q5AI00_CANAL	YPT1	83.951	1.03e-47	92	Candida albicans	5476
FUN_004059-T1	C4YES7_CANAW	CAWG_01035	83.951	1.03e-47	92	Candida albicans	294748
FUN_000906-T1	HOG1_CRYPA	HOG1	83.853	0	91	Cryphonectria parasitica	5116
FUN_006675-T1	A6QXG1_AJECN	HCAG_02068	83.246	0	85	Ajellomyces capsulata	339724
FUN_005594-T1	C1GCT8_PARBD	PADG_04810	82.857	6.91e-125	99	Paracoccidioides brasiliensis	502780
FUN_005594-T1	C0SA80_PARBP	PABG_04417	82.857	6.91e-125	99	Paracoccidioides brasiliensis	482561
FUN_001335-T1	Q9UW09_GLOLA	CMK1	82.799	0	97	Glomerella lagenarium	5462
FUN_001335-T1	Q96VL1_CLAPU	MK1	82.799	0	97	Claviceps purpurea	5111
FUN_004059-T1	Q8J031_PICAN	YPT1	82.716	4.11e-46	92	Pichia angusta	4905
FUN_004690-T1	Q589C6_BOTFU	BCG3	82.581	2.44e-96	99	Botryotinia fuckeliana	40559
FUN_001379-T1	Q4WKG5_ASPFU	AFUA_1G02550	82.511	0	99	Neosartorya fumigata	330879
FUN_001335-T1	Q9HGU2_FUSOX	FMK1	82.507	0	97	Fusarium oxysporum	59765
FUN_001335-T1	Q9HG08_BOTFU	BMP1	82.507	0	97	Botryotinia fuckeliana	40559
FUN_006675-T1	Q4WKG5_ASPFU	AFUA_1G02550	82.287	0	99	Neosartorya fumigata	330879
FUN_001335-T1	Q96X31_9PLEO	PTK1	82.216	0	97	Pyrenophora teres	53485
FUN_001335-T1	Q6R3Q3_ALTBR	AMK1	82.216	0	97	Alternaria brassicicola	29001
FUN_001335-T1	Q5EKM7_VERDA	VMK1	82.216	0	97	Verticillium dahliae	27337
FUN_004690-T1	Q8TFX6_ASPFM	GANB	81.935	3.83e-97	99	Neosartorya fumigata	746128
FUN_004064-T1	A6R9F0_AJECN	HCAG_06941	81.91	1.15e-113	98	Ajellomyces capsulata	339724
FUN_004064-T1	C5GS26_AJEDR	BDCG_07079	81.91	1.58e-113	98	Ajellomyces dermatitidis	559297
FUN_001379-T1	A6QXG1_AJECN	HCAG_02068	81.841	0	87	Ajellomyces capsulata	339724
FUN_006162-T1	Q4WKG5_ASPFU	AFUA_1G02550	81.696	0	99	Neosartorya fumigata	330879
FUN_009775-T1	D2JLS9_9HYPO	HIS3	81.679	2.63e-72	96	Fusarium venenatum	56646
FUN_009775-T1	D2JLS8_9HYPO	HIS3	81.679	2.63e-72	96	Fusarium torulosum	33205
FUN_009775-T1	D2JLS7_FUSSP	HIS3	81.679	2.63e-72	96	Fusarium sporotrichioides	5514
FUN_009775-T1	D2JLS6_9HYPO	HIS3	81.679	2.63e-72	96	Fusarium sp	696362
FUN_009775-T1	D2JLS5_GIBPU	HIS3	81.679	2.63e-72	96	Gibberella pulicaris	5128
FUN_009775-T1	D2JLS4_FUSPO	HIS3	81.679	2.63e-72	96	Fusarium poae	36050
FUN_009775-T1	D2JLS3_9HYPO	HIS3	81.679	2.63e-72	96	Fusarium incarnatum	298378
FUN_009775-T1	D2JLS2_9HYPO	HIS3	81.679	2.63e-72	96	Fusarium longipes	694270
FUN_009775-T1	D2JLS1_9HYPO	HIS3	81.679	2.63e-72	96	Fusarium kyushuense	56665
FUN_009775-T1	D2JLS0_FUSEQ	HIS3	81.679	2.63e-72	96	Fusarium equiseti	61235
FUN_009775-T1	D2JLR9_FUSCU	HIS3	81.679	2.63e-72	96	Fusarium culmorum	5516
FUN_009775-T1	D2JLR8_FUSCE	HIS3	81.679	2.63e-72	96	Fusarium cerealis	56641
FUN_009775-T1	D2JLR7_9HYPO	HIS3	81.679	2.63e-72	96	Fusarium camptoceras	57143
FUN_009775-T1	D2JLR6_FUSBO	HIS3	81.679	2.63e-72	96	Fusarium boothii	282271
FUN_009775-T1	D2JLR5_9HYPO	HIS3	81.679	2.63e-72	96	Fusarium avenaceum	502741
FUN_009775-T1	D2JLR4_9HYPO	HIS3	81.679	2.63e-72	96	Fusarium armeniacum	679435
FUN_009775-T1	D2JLR3_9HYPO	HIS3	81.679	2.63e-72	96	Fusarium sp	694268
FUN_001335-T1	Q9UVN7_COCHE	CHK1	81.633	0	97	Cochliobolus heterostrophus	5016
FUN_004064-T1	C0SJJ7_PARBP	PABG_07851	81.407	4.94e-113	98	Paracoccidioides brasiliensis	482561
FUN_004064-T1	C1GLV1_PARBD	PADG_08342	81.347	1.1e-108	95	Paracoccidioides brasiliensis	502780
FUN_006162-T1	A6QXG1_AJECN	HCAG_02068	81.313	0	88	Ajellomyces capsulata	339724
FUN_004690-T1	Q65YU2_FUSOX	FGA2	81.29	4.95e-96	100	Fusarium oxysporum	5507
FUN_001379-T1	C1GM22_PARBD	PADG_08413	80.942	0	99	Paracoccidioides brasiliensis	502780
FUN_001379-T1	C0SI36_PARBP	PABG_07341	80.942	0	99	Paracoccidioides brasiliensis	482561
FUN_002971-T1	CDC42_CANAL	CDC42	80.729	2.04e-116	99	Candida albicans	5476
FUN_006675-T1	C1GM22_PARBD	PADG_08413	80.682	0	98	Paracoccidioides brasiliensis	502780
FUN_006675-T1	C0SI36_PARBP	PABG_07341	80.682	0	98	Paracoccidioides brasiliensis	482561
FUN_004690-T1	O13314_MAGGR	MAGA	80.645	1.87e-94	99	Magnaporthe grisea	148305
FUN_004690-T1	GPA3_USTMA	GPA3	80.645	3.03e-94	99	Ustilago maydis	237631
FUN_003171-T1	B0B5Z8_CLAPU	RAC	80.447	3.65e-111	93	Claviceps purpurea	5111
FUN_006162-T1	C1GM22_PARBD	PADG_08413	80.044	0	99	Paracoccidioides brasiliensis	502780
FUN_006162-T1	C0SI36_PARBP	PABG_07341	80.044	0	99	Paracoccidioides brasiliensis	482561

## Sheet: PHI Database
Supplementary Table 1. List of predicted genes coding for virulence factors, after WGS of the tested M. circinelloides isolate and its blast on the DFVF and PHI databases. For each gene, this table provides the following data: Query ID, Protein ID, Gene, % Identity, e-value, % Query Coverage, Organism, and Taxonomy ID.
Query ID	Protein ID	Gene	% Identity	e-value	% Query Coverage	Organism	Taxonomy ID
FUN_010114-T1	H9B3V9	VdATG8	95.69	2.04e-79	99	Verticillium_dahliae	27337
FUN_010114-T1	A0A0D2Y8P9	Foatg8	95.69	2.06e-79	99	Fusarium_oxysporum	5507
FUN_010114-T1	N4X184	Atg8	95.69	2.38e-79	99	Bipolaris_maydis	5016
FUN_010114-T1	A0A063BP02	UvAtg8	94.872	1.08e-79	100	Ustilaginoidea_virens	1159556
FUN_010114-T1	A6RPU4	BcATG8	93.966	1.66e-78	99	Botrytis_cinerea	40559
FUN_010114-T1	Q51MW4	ATG8__Moatg8	93.966	3.63e-77	99	Magnaporthe_oryzae	318829
FUN_010114-T1	B6VCT7	ATG8	93.103	1.88e-76	99	Magnaporthe_oryzae	318829
FUN_007935-T1	A0A384K6F2	BcactA_(Bcin16g02020)	92.267	0	100	Botrytis_cinerea	40559
FUN_009524-T1	Q8NJX2	Cdc42	92.147	2.66e-133	100	Ustilago_maydis	5270
FUN_009157-T1	A0A384K6F2	BcactA_(Bcin16g02020)	91.733	0	100	Botrytis_cinerea	40559
FUN_007356-T1	G4NJ14	MoMCM1	91.463	8.17e-51	34	Magnaporthe_oryzae	318829
FUN_007356-T1	G2WVY4	VdMcm1	91.463	9.36e-51	34	Verticillium_dahliae	27337
FUN_002971-T1	Q8NJX2	Cdc42	90.526	1.42e-128	98	Ustilago_maydis	5270
FUN_000921-T1	Q4WJS6	GlcA	90.333	0	93	Aspergillus_fumigatus	746128
FUN_007356-T1	J5JMW3	Bbmcm1_(BBA_06763)	90.244	6.13e-50	34	Beauveria_bassiana	176275
FUN_007356-T1	W7LTW0	Mads1__Fvmcm1	90.244	1.81e-49	34	Fusarium_verticillioides	117187
FUN_007356-T1	I1RWM0	GzMADS001__FgMcm1	90.244	2.07e-49	34	Fusarium_graminearum	5518
FUN_007828-T1	Q5AND9	Arf2	90.055	1.21e-122	100	Candida_albicans	5476
FUN_004064-T1	I1S287	FgRab1_(FGSG_10873)	89.773	9.95e-117	87	Fusarium_graminearum	5518
FUN_000617-T1	Q6QIY0	Upa2	89.769	0	98	Ustilago_maydis	5270
FUN_001854-T1	I1RWG5	GzGATA006__AreA	89.474	2.92e-29	20	Fusarium_graminearum	5518
FUN_001854-T1	J9MJU9	AreA	89.474	3.42e-29	27	Fusarium_oxysporum	5507
FUN_001854-T1	A0A0J9UIM0	AreA	89.474	3.72e-29	27	Fusarium_oxysporum	5507
FUN_001854-T1	T0KMX6	CgareA	89.474	1.02e-28	26	Colletotrichum_gloeosporioides	474922
FUN_008994-T1	Q4WJS6	GlcA	89.251	0	97	Aspergillus_fumigatus	746128
FUN_007699-T1	Q4ICG5	FgAP2mu_(FGSG_05093)	88.811	1.04e-94	100	Fusarium_graminearum	5518
FUN_010114-T1	P0CO54	ATG8	88.793	8.38e-75	99	Cryptococcus_neoformans	5207
FUN_010114-T1	J9VF50	Atg8_(CNAG_00816)	88.793	8.38e-75	99	Cryptococcus_neoformans	5207
FUN_003774-T1	Q6QIY0	Upa2	88.449	0	98	Ustilago_maydis	5270
FUN_009579-T1	Q5AND9	Arf2	88.398	1.92e-121	100	Candida_albicans	5476
FUN_001827-T1	Q7Z9Z4	GAT1	88	1.02e-25	13	Candida_albicans	5476
FUN_010114-T1	Q4P2U6	Atg8	87.931	3.16e-75	99	Ustilago_maydis	5270
FUN_006711-T1	G2WVY4	VdMcm1	87.805	7.25e-47	27	Verticillium_dahliae	27337
FUN_006711-T1	W7LTW0	Mads1__Fvmcm1	87.805	1.2e-46	27	Fusarium_verticillioides	117187
FUN_006711-T1	I1RWM0	GzMADS001__FgMcm1	87.805	1.57e-46	27	Fusarium_graminearum	5518
FUN_004059-T1	I1S287	FgRab1_(FGSG_10873)	87.654	8.84e-49	92	Fusarium_graminearum	5518
FUN_003297-T1	A0A0D2XDM3	Gls1	87.5	8.33e-60	76	Fusarium_oxysporum	5507
FUN_003297-T1	G4MUX6	GSN1	87.5	1.35e-59	76	Magnaporthe_oryzae	318829
FUN_009524-T1	G4NC11	Cdc42	87.368	6.37e-124	99	Magnaporthe_oryzae	318829
FUN_007792-T1	D3J126	AaHog1	86.919	0	92	Alternaria_alternata	5599
FUN_004822-T1	I1S1V9	GzOB045	86.897	7.8e-92	100	Fusarium_graminearum	5518
FUN_004981-T1	I1S1V9	GzOB045	86.897	7.8e-92	100	Fusarium_graminearum	5518
FUN_007715-T1	I1S1V9	GzOB045	86.897	7.8e-92	100	Fusarium_graminearum	5518
FUN_009524-T1	Q2PBY8	CDC42	86.842	3.31e-122	99	Claviceps_purpurea	5111
FUN_007067-T1	G2WVY4	VdMcm1	86.747	3.05e-47	27	Verticillium_dahliae	27337
FUN_007067-T1	G4NJ14	MoMCM1	86.747	3.27e-47	27	Magnaporthe_oryzae	318829
FUN_001140-T1	I1CCV9	Fob2	86.667	6.37e-73	93	Rhizopus_arrhizus	64495
FUN_001827-T1	Q9HEW7	Nrf1	86.538	4.4e-26	13	Fulvia_fulva	5499
FUN_007792-T1	Q4W6D3	Hog1	86.337	0	92	Bipolaris_maydis	5016
FUN_007792-T1	E9EYM7	Mero-Hog1	86.337	0	92	Metarhizium_robertsii	568076
FUN_005396-T1	Q5A5S3	Mig2	86.207	1.11e-31	23	Candida_albicans	5476
FUN_002971-T1	G4NC11	Cdc42	86.082	8.46e-126	100	Magnaporthe_oryzae	318829
FUN_001268-T1	G4NJ14	MoMCM1	86.047	9.73e-50	46	Magnaporthe_oryzae	318829
FUN_007792-T1	Q0U4L8	HOG1	86.047	0	92	Parastagonospora_nodorum	13684
FUN_007792-T1	G2XG03	VdHog1	86.047	0	92	Verticillium_dahliae	27337
FUN_007792-T1	M2SJ60	Cshog1	86.047	0	92	Bipolaris_sorokiniana	45130
FUN_007792-T1	Q9UV51	OSM1	86.047	0	92	Magnaporthe_oryzae	318829
FUN_002971-T1	Q2PBY8	CDC42	86.01	2.23e-124	99	Claviceps_purpurea	5111
FUN_009524-T1	I1RN81	Fgcdc42	85.789	1.81e-121	99	Fusarium_graminearum	5518
FUN_007792-T1	P0C431	FgHOG1__HOG1	85.756	0	92	Fusarium_graminearum	5518
FUN_007067-T1	J5JMW3	Bbmcm1_(BBA_06763)	85.542	1.07e-46	27	Beauveria_bassiana	176275
FUN_007067-T1	W7LTW0	Mads1__Fvmcm1	85.542	2.63e-46	27	Fusarium_verticillioides	117187
FUN_007067-T1	I1RWM0	GzMADS001__FgMcm1	85.542	3.16e-46	27	Fusarium_graminearum	5518
FUN_000906-T1	G2XG03	VdHog1	85.465	0	89	Verticillium_dahliae	27337
FUN_007792-T1	A0A0D2XQS0	Hog1__Hog1_(FOXG_06318)	85.465	0	92	Fusarium_oxysporum	5507
FUN_007792-T1	Q4WSF6	SakA	85.429	0	94	Aspergillus_fumigatus	746128
FUN_001268-T1	J5JMW3	Bbmcm1_(BBA_06763)	85.393	1.37e-49	47	Beauveria_bassiana	176275
FUN_001268-T1	G2WVY4	VdMcm1	85.393	2.34e-49	47	Verticillium_dahliae	27337
FUN_007792-T1	A1IVT7	BcSAK1	85.217	0	92	Botrytis_cinerea	40559
FUN_001854-T1	Q7Z9Z4	GAT1	85.185	3.04e-26	9	Candida_albicans	5476
FUN_000906-T1	Q4W6D3	Hog1	85.174	0	89	Bipolaris_maydis	5016
FUN_007792-T1	Q6PWX2	Hog1	85.174	0	92	Beauveria_bassiana	176275
FUN_007792-T1	Q56R42	HOG1	85	0	97	Cryptococcus_neoformans	5207
FUN_000906-T1	Q0U4L8	HOG1	84.884	0	89	Parastagonospora_nodorum	13684
FUN_000906-T1	M2SJ60	Cshog1	84.884	0	89	Bipolaris_sorokiniana	45130
FUN_000906-T1	E9EYM7	Mero-Hog1	84.884	0	89	Metarhizium_robertsii	568076
FUN_007792-T1	Q1KTF2	MgHog1	84.814	0	94	Zymoseptoria_tritici	1047171
FUN_007792-T1	Q875L0	CpMK1	84.703	0	95	Cryphonectria_parasitica	5116
FUN_003834-T1	J9VI93	Gat1	84.615	4.46e-25	9	Cryptococcus_neoformans	5207
FUN_000906-T1	A0A0D2XQS0	Hog1__Hog1_(FOXG_06318)	84.593	0	89	Fusarium_oxysporum	5507
FUN_000906-T1	Q6PWX2	Hog1	84.593	0	89	Beauveria_bassiana	176275
FUN_000906-T1	D3J126	AaHog1	84.571	0	91	Alternaria_alternata	5599
FUN_005634-T1	I1RKH9	Nrc-2	84.536	1.39e-54	86	Fusarium_graminearum	5518
FUN_004690-T1	P0CN96	GPA1	84.516	9.96e-96	97	Cryptococcus_neoformans	5207
FUN_006477-T1	Q4HTT1	GzCCAAT008	84.483	1.01e-69	89	Fusarium_graminearum	5518
FUN_006480-T1	Q4HTT1	GzCCAAT008	84.483	1.01e-69	89	Fusarium_graminearum	5518
FUN_008623-T1	Q4HTT1	GzCCAAT008	84.483	1.01e-69	89	Fusarium_graminearum	5518
FUN_002971-T1	I1RN81	Fgcdc42	84.456	2e-122	99	Fusarium_graminearum	5518
FUN_000906-T1	P0C431	FgHOG1__HOG1	84.302	0	89	Fusarium_graminearum	5518
FUN_009524-T1	C4YDI6	CDC42	84.293	3.62e-121	100	Candida_albicans	5476
FUN_001268-T1	W7LTW0	Mads1__Fvmcm1	84.27	9.17e-49	47	Fusarium_verticillioides	117187
FUN_001268-T1	I1RWM0	GzMADS001__FgMcm1	84.27	9.89e-49	47	Fusarium_graminearum	5518
FUN_000906-T1	Q4WSF6	SakA	84.136	0	91	Aspergillus_fumigatus	746128
FUN_000906-T1	A1IVT7	BcSAK1	84.058	0	89	Botrytis_cinerea	40559
FUN_000149-T1	I1BRD6	FTR1	83.978	0	97	Rhizopus_arrhizus	64495
FUN_000906-T1	Q875L0	CpMK1	83.853	0	91	Cryphonectria_parasitica	5116
FUN_000906-T1	Q56R42	HOG1	83.791	0	94	Cryptococcus_neoformans	5207
FUN_007792-T1	Q30H47	HOG1	83.636	1.06e-101	44	Cryptococcus_gattii_vgiii	552467
FUN_001335-T1	A0A063C6H4	UvPmk1_(KDB_16903.1)	83.382	0	97	Ustilaginoidea_virens	1159556
FUN_003171-T1	G2WXZ2	Vdrac1	83.333	1.3e-109	91	Verticillium_dahliae	27337
FUN_000906-T1	Q1KTF2	MgHog1	83.143	0	91	Zymoseptoria_tritici	1047171
FUN_001335-T1	Q7ZA49	Lf_pmk1	83.09	0	97	Lecanicillium_fungicola	93591
FUN_001335-T1	A0A194W6H1	Pmk1	83.09	0	97	Valsa_mali	105487
FUN_001335-T1	G4N0Z0	PMK1	83.09	0	97	Magnaporthe_oryzae	318829
FUN_001335-T1	Q92246	PMK1	83.09	0	97	Magnaporthe_oryzae	318829
FUN_001140-T1	I1BW02	Fob1	83.065	1.65e-73	97	Rhizopus_arrhizus	64495
FUN_001335-T1	I1RQN9	MAP1_(related:_GPMK1)	82.799	0	97	Fusarium_graminearum	5518
FUN_001335-T1	Q9UW09	CMK1	82.799	0	97	Colletotrichum_lagenaria	5462
FUN_001335-T1	H1VA10	ChMK1	82.799	0	97	Colletotrichum_higginsianum	80884
FUN_001335-T1	Q96VL1	CPMK1	82.799	0	97	Claviceps_purpurea	5111
FUN_004690-T1	Q589C6	BCG3	82.581	1.45e-95	99	Botrytis_cinerea	40559
FUN_001379-T1	Q4WKG5	TUB1	82.511	0	99	Aspergillus_fumigatus	746128
FUN_001335-T1	K9FDB7	PdMpkB__Kss1_(PDIG_75030)	82.507	0	97	Penicillium_digitatum	36651
FUN_001335-T1	Q9HGU2	FMK1__Fmk1	82.507	0	97	Fusarium_oxysporum	5507
FUN_001335-T1	A0A0C4DHU3	Fmk1_(FOXG_08140)	82.507	0	97	Fusarium_oxysporum	5507
FUN_001335-T1	E9EWV4	Mero-Fus3	82.507	0	97	Metarhizium_robertsii	568076
FUN_001335-T1	E9DS25	MaMk1	82.507	0	97	Metarhizium_acridum	92637
FUN_001335-T1	Q9HG08	BMP1	82.507	0	97	Botrytis_cinerea	40559
FUN_000906-T1	Q9UV51	OSM1	82.402	0	93	Magnaporthe_oryzae	318829
FUN_007792-T1	Q6FIU2	CgHog1__Cghog1	82.319	0	92	Candida_glabrata	5478
FUN_006675-T1	Q4WKG5	TUB1	82.287	0	99	Aspergillus_fumigatus	746128
FUN_001335-T1	Q96X31	PTK1	82.216	0	97	Pyrenophora_teres	53485
FUN_001335-T1	Q6R3Q3	AMK1	82.216	0	97	Alternaria_brassicicola	29001
FUN_001335-T1	Q2TLM7	Mak2	82.216	0	97	Parastagonospora_nodorum	13684
FUN_001335-T1	F5HEA9	MAK2	82.216	0	97	Parastagonospora_nodorum	13684
FUN_001335-T1	Q5EKM7	VMK1	82.216	0	97	Verticillium_dahliae	27337
FUN_000991-T1	A0A1C3YMA5	GzbZIP020	82.143	8.67e-08	9	Fusarium_graminearum	5518
FUN_003861-T1	P0CT16	Mosar1	82.011	4.29e-119	100	Magnaporthe_oryzae	318829
FUN_003834-T1	Q7Z9Z4	GAT1	82	2.87e-23	5	Candida_albicans	5476
FUN_004690-T1	B8N690	GpaB	81.935	1.37e-96	99	Aspergillus_flavus	5059
FUN_004690-T1	Q8TFX6	GPAB	81.935	2.28e-96	99	Aspergillus_fumigatus	746128
FUN_004690-T1	B0XR79	AfgpaB	81.935	2.28e-96	99	Aspergillus_fumigatus	746128
FUN_001335-T1	Q29YB0	MgFus3	81.924	0	97	Zymoseptoria_tritici	1047171
FUN_001335-T1	Q8PHQ1	SsuA	81.924	0	97	Xanthomonas_citri	346
FUN_001335-T1	Q7Z8D0	Bbmpk1	81.924	0	97	Beauveria_bassiana	176275
FUN_001806-T1	G2WVY4	VdMcm1	81.818	1.92e-30	28	Verticillium_dahliae	27337
FUN_007044-T1	T0LLS6	CgRhoB	81.765	2.29e-98	67	Colletotrichum_gloeosporioides	474922
FUN_006162-T1	Q4WKG5	TUB1	81.696	0	99	Aspergillus_fumigatus	746128
FUN_005153-T1	T0LLS6	CgRhoB	81.683	1.96e-118	100	Colletotrichum_gloeosporioides	474922
FUN_001335-T1	Q9UVN7	CHK1__Chk1	81.633	0	97	Bipolaris_maydis	5016
FUN_003264-T1	Q86ZF8	BbCypA	81.595	5.97e-97	99	Beauveria_bassiana	176275
FUN_007792-T1	K9FTS6	Hog1_(PDIG_79560)	81.593	0	98	Penicillium_digitatum	36651
FUN_001806-T1	G4NJ14	MoMCM1	81.538	3.49e-30	27	Magnaporthe_oryzae	318829
FUN_001806-T1	J5JMW3	Bbmcm1_(BBA_06763)	81.538	4.95e-30	27	Beauveria_bassiana	176275
FUN_001806-T1	I1RWM0	GzMADS001__FgMcm1	81.538	5.97e-30	27	Fusarium_graminearum	5518
FUN_001806-T1	W7LTW0	Mads1__Fvmcm1	81.538	6.43e-30	27	Fusarium_verticillioides	117187
FUN_001335-T1	D2IV71	AaFUS3	81.306	0	95	Alternaria_alternata	5599
FUN_004690-T1	I1RYZ7	GzGPA2	81.29	2.88e-95	100	Fusarium_graminearum	5518
FUN_004690-T1	Q65YU2	FGA2	81.29	2.94e-95	100	Fusarium_oxysporum	5507
FUN_004690-T1	G4MW64	MoMagA_(MGG_01818)	81.29	1.38e-94	99	Magnaporthe_oryzae	318829
FUN_004690-T1	A0A194VWI2	Gvm3_(VM1G_04248)	81.29	1.41e-94	99	Valsa_mali	105487
FUN_003515-T1	W6EL00	Tea4	81.25	3.56e-28	7	Ustilago_maydis	5270
FUN_000906-T1	Q30H47	HOG1	81.212	5.12e-99	43	Cryptococcus_gattii_vgiii	552467
FUN_001335-T1	M3AVQ5	Fus3	81.05	0	97	Pseudocercospora_fijiensis	1873960
FUN_001399-T1	P41388	Beta-tubulin	80.952	3.77e-72	83	Venturia_inaequalis	5025
FUN_000906-T1	Q6FIU2	CgHog1__Cghog1	80.925	0	90	Candida_glabrata	5478
FUN_007044-T1	O42825	RHO1	80.921	3.09e-89	60	Candida_albicans	5476
FUN_000906-T1	K9FTS6	Hog1_(PDIG_79560)	80.874	0	95	Penicillium_digitatum	36651
FUN_005803-T1	G4MRB4	SHM	80.851	8.92e-51	97	Magnaporthe_oryzae	318829
FUN_002971-T1	C4YDI6	CDC42	80.729	1.21e-115	99	Candida_albicans	5476
FUN_003834-T1	J9MJU9	AreA	80.702	1.24e-25	13	Fusarium_oxysporum	5507
FUN_003834-T1	A0A0J9UIM0	AreA	80.702	1.5e-25	13	Fusarium_oxysporum	5507
FUN_003346-T1	A0A0E0S0W9	FGSG_08731__Fg08731	80.655	0	93	Fusarium_graminearum	5518
FUN_004690-T1	O13314	MAGA	80.645	1.11e-93	99	Magnaporthe_oryzae	318829
FUN_004690-T1	P87034	GPA3__Gpa3	80.645	1.8e-93	99	Ustilago_maydis	5270
FUN_002326-T1	G2WXZ2	Vdrac1	80.576	3.67e-76	25	Verticillium_dahliae	27337
FUN_003171-T1	B0B5Z8	Rac	80.447	2.17e-110	93	Claviceps_purpurea	5111
FUN_004880-T1	G4N9S6	Moarf6	80.447	4.99e-107	99	Magnaporthe_oryzae	318829
FUN_003171-T1	G5EH19	MGG_02731__Rac1	80.412	1.24e-115	100	Magnaporthe_oryzae	318829
FUN_001059-T1	Q9HEW7	Nrf1	80.357	9.24e-25	14	Fulvia_fulva	5499
FUN_005153-T1	O42825	RHO1	80.214	1.07e-108	94	Candida_albicans	5476
FUN_001399-T1	Q7Z7W3	Beta2-tubulin	80.159	1.85e-71	83	Blumeria_graminis	34373
FUN_001399-T1	Q7LLP2	Beta2-tubulin	80.159	1.85e-71	83	Blumeria_graminis	34373
